# Supplementary material for: Structural insights into the function of type VI secretion system TssA subunits
Source: Nat Commun. 2018 Nov 12;9:4765. doi: 10.1038/s41467-018-07247-1 (PMC6232143; doi:10.1038/s41467-018-07247-1)
Supplement: Supplementary file 3 — Supplementary Data 1 [file 41467_2018_7247_MOESM3_ESM.xlsx]

## Sheet: Figure 2b
Activity measurements for Figure 2b
Experiment (A,B,C)
Replicate (1,2)
Top table					Bottom table
Sample	Miller Units				Sample	Miller Units
pKT-zip + pUTC-zip_A1	6420.91				pKT-zip + pUTC-zip_A1	6420.91
pKT-zip + pUTC-zip_A2	6533.76				pKT-zip + pUTC-zip_A2	6533.76
pKT-zip + pUTC-zip_B1	6450.66				pKT-zip + pUTC-zip_B1	6450.66
pKT-zip + pUTC-zip_B2	6321.27				pKT-zip + pUTC-zip_B2	6321.27
pKT-zip + pUTC-zip_C1	6073.83				pKT-zip + pUTC-zip_C1	6073.83
pKT-zip + pUTC-zip_C2	6101.79				pKT-zip + pUTC-zip_C2	6101.79
Sample	Miller Units				Sample	Miller Units
pKT + pUTC_A1	81.7367				pKT + pUTC_A1	81.7367
pKT + pUTC_A2	81.8559				pKT + pUTC_A2	81.8559
pKT + pUTC_B1	93.0982				pKT + pUTC_B1	93.0982
pKT + pUTC_B2	88.6774				pKT + pUTC_B2	88.6774
pKT + pUTC_C1	89.3824				pKT + pUTC_C1	89.3824
pKT + pUTC_C2	89.1245				pKT + pUTC_C2	89.1245
Sample	Miller Units				Sample	Miller Units
pKT-A + pUTC_A1	79.6569				pKT-G + pUTC-A_A1	77.104
pKT-A + pUTC_A2	92.0577				pKT-G + pUTC-A_A2	78.8719
pKT-A + pUTC_B1	73.2411				pKT-G + pUTC-A_B1	82.4554
pKT-A + pUTC_B2	85.6401				pKT-G + pUTC-A_B2	81.441
pKT-A + pUTC_C1	89.8023				pKT-G + pUTC-A_C1	80.1979
pKT-A + pUTC_C2	90.7064				pKT-G + pUTC-A_C2	83.8367
Sample	Miller Units				Sample	Miller Units
pKT-A + pUT_A1	76.9077				pKT-A + pUTC-G_A1	69.4729
pKT-A + pUT_A2	76.5994				pKT-A + pUTC-G_A2	81.6165
pKT-A + pUT_B1	81.6327				pKT-A + pUTC-G_B1	92.9996
pKT-A + pUT_B2	85.9885				pKT-A + pUTC-G_B2	84.9435
pKT-A + pUT_C1	80.9812				pKT-A + pUTC-G_C1	84.4709
pKT-A + pUT_C2	80.824				pKT-A + pUTC-G_C2	80.146
Sample	Miller Units				Sample	Miller Units
pKNT-A + pUTC_A1	68.5871				pKT-G + pUTC_A1	84.0442
pKNT-A + pUTC_A2	73.3133				pKT-G + pUTC_A2	81.3784
pKNT-A + pUTC_B1	96.352				pKT-G + pUTC_B1	80.9569
pKNT-A + pUTC_B2	87.1624				pKT-G + pUTC_B2	81.3623
pKNT-A + pUTC_C1	85.5655				pKT-G + pUTC_C1	84.5122
pKNT-A + pUTC_C2	84.7388				pKT-G + pUTC_C2	84.7734
Sample	Miller Units				Sample	Miller Units
pKNT-A + pUT_A1	73.8971				pKT + pUTC-G_A1	91.4953
pKNT-A + pUT_A2	69.7563				pKT + pUTC-G_A2	89.877
pKNT-A + pUT_B1	77.2182				pKT + pUTC-G_B1	81.2014
pKNT-A + pUT_B2	76.2345				pKT + pUTC-G_B2	83.9493
pKNT-A + pUT_C1	85.1289				pKT + pUTC-G_C1	84.3651
pKNT-A + pUT_C2	83.3654				pKT + pUTC-G_C2	85.3729
Sample	Miller Units				Sample	Miller Units
pKT + pUTC-A_A1	86.2015				pKT-I + pUTC-A_A1	1274.48
pKT + pUTC-A_A2	71.3438				pKT-I + pUTC-A_A2	1257.42
pKT + pUTC-A_B1	76.0395				pKT-I + pUTC-A_B1	1256.11
pKT + pUTC-A_B2	103.65				pKT-I + pUTC-A_B2	1252.31
pKT + pUTC-A_C1	71.725				pKT-I + pUTC-A_C1	1300.34
pKT + pUTC-A_C2	95.6333				pKT-I + pUTC-A_C2	1263.98
Sample	Miller Units				Sample	Miller Units
pKNT + pUTC-A_A1	79.3651				pKT-A + pUTC-I_A1	2498.36
pKNT + pUTC-A_A2	55.4468				pKT-A + pUTC-I_A2	2498.36
pKNT + pUTC-A_B1	86.9493				pKT-A + pUTC-I_B1	2412.53
pKNT + pUTC-A_B2	80.4997				pKT-A + pUTC-I_B2	2445.93
pKNT + pUTC-A_C1	73.5157				pKT-A + pUTC-I_C1	2503.41
pKNT + pUTC-A_C2	78.0357				pKT-A + pUTC-I_C2	2755.8
Sample	Miller Units				Sample	Miller Units
pKT + pUT-A_A1	78.3525				pKT-I + pUTC_A1	82.8414
pKT + pUT-A_A2	77.8777				pKT-I + pUTC_A2	92.3634
pKT + pUT-A_B1	78.9761				pKT-I + pUTC_B1	94.6353
pKT + pUT-A_B2	77.1032				pKT-I + pUTC_B2	89.6145
pKT + pUT-A_C1	83.3087				pKT-I + pUTC_C1	96.6289
pKT + pUT-A_C2	78.3257				pKT-I + pUTC_C2	100.694
Sample	Miller Units				Sample	Miller Units
pKNT + pUT-A_A1	88.5925				pKT + pUTC-I_A1	131.286
pKNT + pUT-A_A2	89.4244				pKT + pUTC-I_A2	96.2073
pKNT + pUT-A_B1	91.3235				pKT + pUTC-I_B1	131.428
pKNT + pUT-A_B2	93.5365				pKT + pUTC-I_B2	128.411
pKNT + pUT-A_C1	83.6551				pKT + pUTC-I_C1	107.735
pKNT + pUT-A_C2	87.7119				pKT + pUTC-I_C2	115.699
Sample	Miller Units				Sample	Miller Units
pKNT-B + pUTC-A_A1	318.611				pKT-A + pUTC-Ic_A1	2353.46
pKNT-B + pUTC-A_A2	297.092				pKT-A + pUTC-Ic_A2	2362.23
pKNT-B + pUTC-A_B1	320.038				pKT-A + pUTC-Ic_B1	2208.3
pKNT-B + pUTC-A_B2	270.634				pKT-A + pUTC-Ic_B2	2194.17
pKNT-B + pUTC-A_C1	300.191				pKT-A + pUTC-Ic_C1	2248.11
pKNT-B + pUTC-A_C2	260.195				pKT-A + pUTC-Ic_C2	2323.6
Sample	Miller Units				Sample	Miller Units
pKNT-A + pUTC-B_A1	108.279				pKT-Ic + pUTC-A_A1	1663.69
pKNT-A + pUTC-B_A2	109.881				pKT-Ic + pUTC-A_A2	1648.78
pKNT-A + pUTC-B_B1	112.269				pKT-Ic + pUTC-A_B1	1423.45
pKNT-A + pUTC-B_B2	118.498				pKT-Ic + pUTC-A_B2	1465.27
pKNT-A + pUTC-B_C1	100.628				pKT-Ic + pUTC-A_C1	1509.23
pKNT-A + pUTC-B_C2	96.7934				pKT-Ic + pUTC-A_C2	1523.08
Sample	Miller Units				Sample	Miller Units
pKNT-B + pUTC_A1	77.5684				pKT + pUTC-Ic_A1	135.583
pKNT-B + pUTC_A2	72.8597				pKT + pUTC-Ic_A2	122.313
pKNT-B + pUTC_B1	80.3547				pKT + pUTC-Ic_B1	128.503
pKNT-B + pUTC_B2	65.8407				pKT + pUTC-Ic_B2	126.566
pKNT-B + pUTC_C1	83.2747				pKT + pUTC-Ic_C1	103.908
pKNT-B + pUTC_C2	81.1896				pKT + pUTC-Ic_C2	103.162
Sample	Miller Units				Sample	Miller Units
pKNT + pUTC-B_A1	85.6087				pKT-Ic + pUTC_A1	74.4598
pKNT + pUTC-B_A2	80.8455				pKT-Ic + pUTC_A2	78.9615
pKNT + pUTC-B_B1	86.897				pKT-Ic + pUTC_B1	77.1822
pKNT + pUTC-B_B2	78.6804				pKT-Ic + pUTC_B2	74.1653
pKNT + pUTC-B_C1	76.8009				pKT-Ic + pUTC_C1	74.8337
pKNT + pUTC-B_C2	72.423				pKT-Ic + pUTC_C2	74.0778
Sample	Miller Units				Sample	Miller Units
pKT-C + pUTC-A_A1	87.9386				pKT-J + pUTC-A_A1	91.6335
pKT-C + pUTC-A_A2	91.615				pKT-J + pUTC-A_A2	89.8074
pKT-C + pUTC-A_B1	96.5311				pKT-J + pUTC-A_B1	86.8172
pKT-C + pUTC-A_B2	95.4525				pKT-J + pUTC-A_B2	79.4314
pKT-C + pUTC-A_C1	84.2812				pKT-J + pUTC-A_C1	87.4519
pKT-C + pUTC-A_C2	84.2812				pKT-J + pUTC-A_C2	84.8435
Sample	Miller Units				Sample	Miller Units
pKNT-C + pUTC-A_A1	1914.24				pKT-A + pUTC-J_A1	75.8556
pKNT-C + pUTC-A_A2	1985.9				pKT-A + pUTC-J_A2	77.1738
pKNT-C + pUTC-A_B1	2180.91				pKT-A + pUTC-J_B1	84.8748
pKNT-C + pUTC-A_B2	1915.63				pKT-A + pUTC-J_B2	90.1362
pKNT-C + pUTC-A_C1	1873.17				pKT-A + pUTC-J_C1	84.0651
pKNT-C + pUTC-A_C2	1882.19				pKT-A + pUTC-J_C2	86.0131
Sample	Miller Units				Sample	Miller Units
pKNT-C + pUT-A_A1	76.09				pKT-J + pUTC_A1	80.0058
pKNT-C + pUT-A_A2	77.41				pKT-J + pUTC_A2	84.4907
pKNT-C + pUT-A_B1	72.2				pKT-J + pUTC_B1	88.1275
pKNT-C + pUT-A_B2	67.64				pKT-J + pUTC_B2	81.0773
pKNT-C + pUT-A_C1	65.15				pKT-J + pUTC_C1	83.4711
pKNT-C + pUT-A_C2	66.64				pKT-J + pUTC_C2	78.0992
Sample	Miller Units				Sample	Miller Units
pKT-C + pUTC_A1	74.6588				pKT + pUTC-J_A1	76.8063
pKT-C + pUTC_A2	84.4408				pKT + pUTC-J_A2	78.476
pKT-C + pUTC_B1	81.405				pKT + pUTC-J_B1	80.6661
pKT-C + pUTC_B2	76.4578				pKT + pUTC-J_B2	83.2683
pKT-C + pUTC_C1	79.8247				pKT + pUTC-J_C1	77.2276
pKT-C + pUTC_C2	73.0888				pKT + pUTC-J_C2	76.67
Sample	Miller Units				Sample	Miller Units
pKNT-C + pUTC_A1	79.6371				pKT-K + pUTC-A_A1	2684.69
pKNT-C + pUTC_A2	80.8132				pKT-K + pUTC-A_A2	2725.86
pKNT-C + pUTC_B1	75.9346				pKT-K + pUTC-A_B1	2366.63
pKNT-C + pUTC_B2	76.4998				pKT-K + pUTC-A_B2	2409.75
pKNT-C + pUTC_C1	79.8322				pKT-K + pUTC-A_C1	2636.36
pKNT-C + pUTC_C2	77.7185				pKT-K + pUTC-A_C2	2563
Sample	Miller Units				Sample	Miller Units
pKNT-C + pUT_A1	83.08				pKT-A + pUTC-K_A1	2186.07
pKNT-C + pUT_A2	81.37				pKT-A + pUTC-K_A2	2258.1
pKNT-C + pUT_B1	81.88				pKT-A + pUTC-K_B1	2180.65
pKNT-C + pUT_B2	82.77				pKT-A + pUTC-K_B2	2125.22
pKNT-C + pUT_C1	77.02				pKT-A + pUTC-K_C1	2228.48
pKNT-C + pUT_C2	75.24				pKT-A + pUTC-K_C2	2125.83
Sample	Miller Units				Sample	Miller Units
pKT-D + pUTC-A_A1	2660.75				pKT-K + pUTC_A1	74.5144
pKT-D + pUTC-A_A2	2689.75				pKT-K + pUTC_A2	82.7423
pKT-D + pUTC-A_B1	3102.25				pKT-K + pUTC_B1	80.678
pKT-D + pUTC-A_B2	2943.12				pKT-K + pUTC_B2	80.169
pKT-D + pUTC-A_C1	2894.89				pKT-K + pUTC_C1	77.4037
pKT-D + pUTC-A_C2	2991.13				pKT-K + pUTC_C2	82.9235
Sample	Miller Units				Sample	Miller Units
pKT-A + pUTC-D_A1	3034.75				pKT + pUTC-K_A1	78.4753
pKT-A + pUTC-D_A2	3174.25				pKT + pUTC-K_A2	79.9065
pKT-A + pUTC-D_B1	3302.89				pKT + pUTC-K_B1	73.669
pKT-A + pUTC-D_B2	3289.33				pKT + pUTC-K_B2	80.037
pKT-A + pUTC-D_C1	3453.96				pKT + pUTC-K_C1	80.7135
pKT-A + pUTC-D_C2	3579.01				pKT + pUTC-K_C2	86.9324
Sample	Miller Units				Sample	Miller Units
pKT-D + pUTC_A1	78.7804				pKT-L + pUTC-A_A1	881.057
pKT-D + pUTC_A2	75.6071				pKT-L + pUTC-A_A2	921.684
pKT-D + pUTC_B1	79.5816				pKT-L + pUTC-A_B1	603.687
pKT-D + pUTC_B2	82.6271				pKT-L + pUTC-A_B2	600.614
pKT-D + pUTC_C1	76.1968				pKT-L + pUTC-A_C1	620.457
pKT-D + pUTC_C2	78.1915				pKT-L + pUTC-A_C2	582.555
Sample	Miller Units				Sample	Miller Units
pKT + pUTC-D_A1	79.7206				pKT-A + pUTC-L_A1	1297.9
pKT + pUTC-D_A2	89.475				pKT-A + pUTC-L_A2	1309.47
pKT + pUTC-D_B1	83.1368				pKT-A + pUTC-L_B1	1355.85
pKT + pUTC-D_B2	88.6792				pKT-A + pUTC-L_B2	1220.76
pKT + pUTC-D_C1	87.125				pKT-A + pUTC-L_C1	1277.67
pKT + pUTC-D_C2	85				pKT-A + pUTC-L_C2	1350.22
Sample	Miller Units				Sample	Miller Units
pKNT-E + pUTC-A_A1	288.69				pKT-L + pUTC_A1	90.5414
pKNT-E + pUTC-A_A2	280.12				pKT-L + pUTC_A2	91.0566
pKNT-E + pUTC-A_B1	301.187				pKT-L + pUTC_B1	70.2128
pKNT-E + pUTC-A_B2	299.994				pKT-L + pUTC_B2	77.305
pKNT-E + pUTC-A_C1	394.028				pKT-L + pUTC_C1	71.8431
pKNT-E + pUTC-A_C2	378.8				pKT-L + pUTC_C2	80.1326
Sample	Miller Units				Sample	Miller Units
pKNT-A + pUTC-E_A1	77.9723				pKT + pUTC-L_A1	75.3953
pKNT-A + pUTC-E_A2	84.3373				pKT + pUTC-L_A2	72.8333
pKNT-A + pUTC-E_B1	77.8725				pKT + pUTC-L_B1	66.0652
pKNT-A + pUTC-E_B2	80.3213				pKT + pUTC-L_B2	69.1589
pKNT-A + pUTC-E_C1	81.4				pKT + pUTC-L_C1	79.9804
pKNT-A + pUTC-E_C2	86.2541				pKT + pUTC-L_C2	77.4046
Sample	Miller Units				Sample	Miller Units
pKNT-E + pUTC_A1	76.8391				pKT-MN + pUTC-A_A1	115.409
pKNT-E + pUTC_A2	86.2409				pKT-MN + pUTC-A_A2	116.528
pKNT-E + pUTC_B1	80.1318				pKT-MN + pUTC-A_B1	99.1115
pKNT-E + pUTC_B2	85.474				pKT-MN + pUTC-A_B2	92.9548
pKNT-E + pUTC_C1	83.9759				pKT-MN + pUTC-A_C1	99.1727
pKNT-E + pUTC_C2	81.9277				pKT-MN + pUTC-A_C2	99.5581
Sample	Miller Units				Sample	Miller Units
pKNT + pUTC-E_A1	73.5847				pKNT-M1 + pUTC-A_A1	552.119
pKNT + pUTC-E_A2	82.9123				pKNT-M1 + pUTC-A_A2	509.134
pKNT + pUTC-E_B1	78.017				pKNT-M1 + pUTC-A_B1	551.146
pKNT + pUTC-E_B2	80.3624				pKNT-M1 + pUTC-A_B2	558.663
pKNT + pUTC-E_C1	79.1056				pKNT-M1 + pUTC-A_C1	568.013
pKNT + pUTC-E_C2	81.3693				pKNT-M1 + pUTC-A_C2	525.22
Sample	Miller Units				Sample	Miller Units
pKT-F + pUTC-A_A1	2098.48				pKNT-M1 + pUT-A_A1	82.6049
pKT-F + pUTC-A_A2	2112.12				pKNT-M1 + pUT-A_A2	80.0235
pKT-F + pUTC-A_B1	2113.22				pKNT-M1 + pUT-A_B1	83.5979
pKT-F + pUTC-A_B2	2278.48				pKNT-M1 + pUT-A_B2	80.6584
pKT-F + pUTC-A_C1	2099.29				pKNT-M1 + pUT-A_C1	88.4271
pKT-F + pUTC-A_C2	2044.98				pKNT-M1 + pUT-A_C2	86.1183
Sample	Miller Units				Sample	Miller Units
pKT-F + pUT-A_A1	99.298				pKT-MN + pUTC_A1	81.9493
pKT-F + pUT-A_A2	103.346				pKT-MN + pUTC_A2	85.8343
pKT-F + pUT-A_B1	111.57				pKT-MN + pUTC_B1	86.7607
pKT-F + pUT-A_B2	126.228				pKT-MN + pUTC_B2	85.7569
pKT-F + pUT-A_C1	114.334				pKT-MN + pUTC_C1	90.3977
pKT-F + pUT-A_C2	111.291				pKT-MN + pUTC_C2	90.5285
Sample	Miller Units				Sample	Miller Units
pKNT-F + pUTC-A_A1	716.521				pKNT-M1 + pUTC_A1	72.0093
pKNT-F + pUTC-A_A2	710.263				pKNT-M1 + pUTC_A2	74.664
pKNT-F + pUTC-A_B1	863.391				pKNT-M1 + pUTC_B1	66.2021
pKNT-F + pUTC-A_B2	760.205				pKNT-M1 + pUTC_B2	72.1908
pKNT-F + pUTC-A_C1	904.255				pKNT-M1 + pUTC_C1	69.5614
pKNT-F + pUTC-A_C2	878.741				pKNT-M1 + pUTC_C2	71.3114
Sample	Miller Units				Sample	Miller Units
pKNT-F + pUT-A_A1	95.613				pKNT-M1 + pUT_A1	68.0146
pKNT-F + pUT-A_A2	80.9558				pKNT-M1 + pUT_A2	68.4781
pKNT-F + pUT-A_B1	86.0847				pKNT-M1 + pUT_B1	62.3677
pKNT-F + pUT-A_B2	83.181				pKNT-M1 + pUT_B2	66.4885
pKNT-F + pUT-A_C1	79.0629				pKNT-M1 + pUT_C1	63.2473
pKNT-F + pUT-A_C2	81.8059				pKNT-M1 + pUT_C2	69.4644
Sample	Miller Units				Sample	Miller Units
pKT-A + pUTC-F_A1	1643.71				pKT-MC + pUTC-A_A1	96.0262
pKT-A + pUTC-F_A2	1589.53				pKT-MC + pUTC-A_A2	97.0477
pKT-A + pUTC-F_B1	1418.89				pKT-MC + pUTC-A_B1	137.665
pKT-A + pUTC-F_B2	1382.57				pKT-MC + pUTC-A_B2	134.802
pKT-A + pUTC-F_C1	1322.03				pKT-MC + pUTC-A_C1	90.3946
pKT-A + pUTC-F_C2	1255.04				pKT-MC + pUTC-A_C2	90.8954
Sample	Miller Units				Sample	Miller Units
pKT-A + pUT-F_A1	88.4943				pKT-A + pUTC-MC_A1	99.402
pKT-A + pUT-F_A2	84.3069				pKT-A + pUTC-MC_A2	97.3312
pKT-A + pUT-F_B1	94.1617				pKT-A + pUTC-MC_B1	110.58
pKT-A + pUT-F_B2	90.5689				pKT-A + pUTC-MC_B2	107.476
pKT-A + pUT-F_C1	107.607				pKT-A + pUTC-MC_C1	99.7279
pKT-A + pUT-F_C2	103.012				pKT-A + pUTC-MC_C2	99.0181
Sample	Miller Units				Sample	Miller Units
pKT-F + pUTC_A1	73.3347				pKT-MC + pUTC_A1	86.3672
pKT-F + pUTC_A2	81.1448				pKT-MC + pUTC_A2	87.9575
pKT-F + pUTC_B1	72.6729				pKT-MC + pUTC_B1	83.0078
pKT-F + pUTC_B2	75.5851				pKT-MC + pUTC_B2	88.3914
pKT-F + pUTC_C1	94.7161				pKT-MC + pUTC_C1	81.0256
pKT-F + pUTC_C2	90.6672				pKT-MC + pUTC_C2	89.1026
Sample	Miller Units				Sample	Miller Units
pKT-F + pUT_A1	81.3458				pKT + pUTC-MC_A1	82.9962
pKT-F + pUT_A2	80.3696				pKT + pUTC-MC_A2	82.8657
pKT-F + pUT_B1	77.2336				pKT + pUTC-MC_B1	79.7962
pKT-F + pUT_B2	77.0747				pKT + pUTC-MC_B2	83.6951
pKT-F + pUT_C1	79.8025				pKT + pUTC-MC_C1	88.5077
pKT-F + pUT_C2	77.5725				pKT + pUTC-MC_C2	85.262
Sample	Miller Units
pKNT-F + pUTC_A1	75.2351
pKNT-F + pUTC_A2	69.9408
pKNT-F + pUTC_B1	76.5853
pKNT-F + pUTC_B2	76.4414
pKNT-F + pUTC_C1	76.8627
pKNT-F + pUTC_C2	73.2977
Sample	Miller Units
pKNT-F + pUT_A1	80.0741
pKNT-F + pUT_A2	75.9381
pKNT-F + pUT_B1	78.6524
pKNT-F + pUT_B2	80.7826
pKNT-F + pUT_C1	80.3253
pKNT-F + pUT_C2	76.3257
Sample	Miller Units
pKT + pUTC-F_A1	78.9196
pKT + pUTC-F_A2	81.237
pKT + pUTC-F_B1	88.3707
pKT + pUTC-F_B2	83.3014
pKT + pUTC-F_C1	75.7659
pKT + pUTC-F_C2	72.8887
Sample	Miller Units
pKT + pUT-F_A1	79.3246
pKT + pUT-F_A2	79.6432
pKT + pUT-F_B1	75.2763
pKT + pUT-F_B2	77.427
pKT + pUT-F_C1	94.9841
pKT + pUT-F_C2	85.9214

## Sheet: Supp. Figure 6b
Activity measurements for Supplementary Figure 6b
Experiment (A,B,C)
Replicate (1,2)
Sample	Miller Units
pKT-zip + pUTC-zip_A1	6420.91
pKT-zip + pUTC-zip_A2	6533.76
pKT-zip + pUTC-zip_B1	6450.66
pKT-zip + pUTC-zip_B2	6321.27
pKT-zip + pUTC-zip_C1	6073.83
pKT-zip + pUTC-zip_C2	6101.79
Sample	Miller Units
pKT + pUTC_A1	81.7367
pKT + pUTC_A2	81.8559
pKT + pUTC_B1	93.0982
pKT + pUTC_B2	88.6774
pKT + pUTC_C1	89.3824
pKT + pUTC_C2	89.1245
Sample	Miller Units
pKNT-B + pUT-A.NTD_A1	73.5294
pKNT-B + pUT-A.NTD_A2	80.9689
pKNT-B + pUT-A.NTD_B1	87.7282
pKNT-B + pUT-A.NTD_B2	90.2637
pKNT-B + pUT-A.NTD_C1	81.6809
pKNT-B + pUT-A.NTD_C2	83.0117
Sample	Miller Units
pKNT-B + pUTC-A.CTD_A1	73.3666
pKNT-B + pUTC-A.CTD_A2	73.6434
pKNT-B + pUTC-A.CTD_B1	74.4073
pKNT-B + pUTC-A.CTD_B2	73.7
pKNT-B + pUTC-A.CTD_C1	71.5196
pKNT-B + pUTC-A.CTD_C2	73.1125
Sample	Miller Units
pKNT-C + pUT-A.NTD_A1	79.8788
pKNT-C + pUT-A.NTD_A2	71.0034
pKNT-C + pUT-A.NTD_B1	66.1287
pKNT-C + pUT-A.NTD_B2	74.332
pKNT-C + pUT-A.NTD_C1	71.2045
pKNT-C + pUT-A.NTD_C2	66.49
Sample	Miller Units
pKNT-C + pUTC-A.CTD_A1	76.4116
pKNT-C + pUTC-A.CTD_A2	76.5825
pKNT-C + pUTC-A.CTD_B1	77.2864
pKNT-C + pUTC-A.CTD_B2	78.6604
pKNT-C + pUTC-A.CTD_C1	76.4607
pKNT-C + pUTC-A.CTD_C2	74.1487
Sample	Miller Units
pKT-D + pUT-A.NTD_A1	77.2311
pKT-D + pUT-A.NTD_A2	79.9233
pKT-D + pUT-A.NTD_B1	71.9832
pKT-D + pUT-A.NTD_B2	77.6526
pKT-D + pUT-A.NTD_C1	75.8797
pKT-D + pUT-A.NTD_C2	72.69
Sample	Miller Units
pKT-D + pUTC-A.CTD_A1	72.6744
pKT-D + pUTC-A.CTD_A2	72.141
pKT-D + pUTC-A.CTD_B1	72.5066
pKT-D + pUTC-A.CTD_B2	73.0437
pKT-D + pUTC-A.CTD_C1	71.3469
pKT-D + pUTC-A.CTD_C2	73.1169
Sample	Miller Units
pKNT-A.NTD + pUTC-D_A1	83.3567
pKNT-A.NTD + pUTC-D_A2	84.5851
pKNT-A.NTD + pUTC-D_B1	83.1053
pKNT-A.NTD + pUTC-D_B2	87.0383
pKNT-A.NTD + pUTC-D_C1	78.7558
pKNT-A.NTD + pUTC-D_C2	77.314
Sample	Miller Units
pKT-A.CTD + pUTC-D_A1	136.644
pKT-A.CTD + pUTC-D_A2	134.961
pKT-A.CTD + pUTC-D_B1	141.975
pKT-A.CTD + pUTC-D_B2	139.514
pKT-A.CTD + pUTC-D_C1	163.962
pKT-A.CTD + pUTC-D_C2	153.247
Sample	Miller Units
pKNT-A.CTD + pUTC-D_A1	235.102
pKNT-A.CTD + pUTC-D_A2	206.872
pKNT-A.CTD + pUTC-D_B1	558.587
pKNT-A.CTD + pUTC-D_B2	423.572
pKNT-A.CTD + pUTC-D_C1	722.35
pKNT-A.CTD + pUTC-D_C2	693.548
Sample	Miller Units
pKNT + pUTC-D_A1	75.4199
pKNT + pUTC-D_A2	78.7891
pKNT + pUTC-D_B1	67.955
pKNT + pUTC-D_B2	66.9445
pKNT + pUTC-D_C1	73.2175
pKNT + pUTC-D_C2	72.8341
Sample	Miller Units
pKNT-E + pUT-A.NTD_A1	77.9446
pKNT-E + pUT-A.NTD_A2	78.9635
pKNT-E + pUT-A.NTD_B1	77.3994
pKNT-E + pUT-A.NTD_B2	78.0724
pKNT-E + pUT-A.NTD_C1	76.3447
pKNT-E + pUT-A.NTD_C2	77.8352
Sample	Miller Units
pKNT-E + pUTC-A.CTD_A1	70.3777
pKNT-E + pUTC-A.CTD_A2	72.8394
pKNT-E + pUTC-A.CTD_B1	77.4975
pKNT-E + pUTC-A.CTD_B2	74.0462
pKNT-E + pUTC-A.CTD_C1	72.627
pKNT-E + pUTC-A.CTD_C2	73.6122
Sample	Miller Units
pKT-F + pUT-A.NTD_A1	86.8512
pKT-F + pUT-A.NTD_A2	80.1366
pKT-F + pUT-A.NTD_B1	71.3514
pKT-F + pUT-A.NTD_B2	73.6256
pKT-F + pUT-A.NTD_C1	81.2725
pKT-F + pUT-A.NTD_C2	81.1274
Sample	Miller Units
pKT-F + pUTC-A.CTD_A1	76.0683
pKT-F + pUTC-A.CTD_A2	79.2847
pKT-F + pUTC-A.CTD_B1	75.3385
pKT-F + pUTC-A.CTD_B2	76.2922
pKT-F + pUTC-A.CTD_C1	72.8179
pKT-F + pUTC-A.CTD_C2	74.0954
Sample	Miller Units
pKNT-F + pUT-A.NTD_A1	72.4971
pKNT-F + pUT-A.NTD_A2	76.9563
pKNT-F + pUT-A.NTD_B1	72.6392
pKNT-F + pUT-A.NTD_B2	73.099
pKNT-F + pUT-A.NTD_C1	72.8761
pKNT-F + pUT-A.NTD_C2	73.6368
Sample	Miller Units
pKNT-F + pUTC-A.CTD_A1	76.0304
pKNT-F + pUTC-A.CTD_A2	69.4678
pKNT-F + pUTC-A.CTD_B1	74.4258
pKNT-F + pUTC-A.CTD_B2	76.6148
pKNT-F + pUTC-A.CTD_C1	77.5346
pKNT-F + pUTC-A.CTD_C2	73.9284
Sample	Miller Units
pKT-A.CTD + pUTC-F_A1	2187.13
pKT-A.CTD + pUTC-F_A2	2290.45
pKT-A.CTD + pUTC-F_B1	2459.68
pKT-A.CTD + pUTC-F_B2	2606.85
pKT-A.CTD + pUTC-F_C1	2422.78
pKT-A.CTD + pUTC-F_C2	1978.76
Sample	Miller Units
pKT + pUTC-F_A1	78.9196
pKT + pUTC-F_A2	81.237
pKT + pUTC-F_B1	88.3707
pKT + pUTC-F_B2	83.3014
pKT + pUTC-F_C1	75.7659
pKT + pUTC-F_C2	72.8887
Sample	Miller Units
pKT-I + pUT-A.NTD_A1	55.5657
pKT-I + pUT-A.NTD_A2	64.6748
pKT-I + pUT-A.NTD_B1	74.4154
pKT-I + pUT-A.NTD_B2	83.5123
pKT-I + pUT-A.NTD_C1	82.8931
pKT-I + pUT-A.NTD_C2	82.7412
Sample	Miller Units
pKT-I + pUTC-A.CTD_A1	64.8377
pKT-I + pUTC-A.CTD_A2	70.3511
pKT-I + pUTC-A.CTD_B1	66.0633
pKT-I + pUTC-A.CTD_B2	76.0181
pKT-I + pUTC-A.CTD_C1	69.1866
pKT-I + pUTC-A.CTD_C2	74.2706
Sample	Miller Units
pKT-A.NTD + pUTC-I_A1	440.26
pKT-A.NTD + pUTC-I_A2	363.27
pKT-A.NTD + pUTC-I_B1	959
pKT-A.NTD + pUTC-I_B2	867.63
pKT-A.NTD + pUTC-I_C1	347.7
pKT-A.NTD + pUTC-I_C2	392.01
Sample	Miller Units
pKNT-A.NTD + pUTC-I_A1	100.137
pKNT-A.NTD + pUTC-I_A2	98.3376
pKNT-A.NTD + pUTC-I_B1	92.8788
pKNT-A.NTD + pUTC-I_B2	103.788
pKNT-A.NTD + pUTC-I_C1	87.2454
pKNT-A.NTD + pUTC-I_C2	91.2817
Sample	Miller Units
pKT-A.CTD + pUTC-I_A1	2048.16
pKT-A.CTD + pUTC-I_A2	2055.97
pKT-A.CTD + pUTC-I_B1	2003.68
pKT-A.CTD + pUTC-I_B2	2103.25
pKT-A.CTD + pUTC-I_C1	1747.73
pKT-A.CTD + pUTC-I_C2	1754.22
Sample	Miller Units
pKT + pUTC-I_A1	131.286
pKT + pUTC-I_A2	96.2073
pKT + pUTC-I_B1	131.428
pKT + pUTC-I_B2	128.411
pKT + pUTC-I_C1	107.735
pKT + pUTC-I_C2	115.699
Sample	Miller Units
pKT-Ic + pUTC-A.CTD_A1	73.4029
pKT-Ic + pUTC-A.CTD_A2	66.6315
pKT-Ic + pUTC-A.CTD_B1	71.4623
pKT-Ic + pUTC-A.CTD_B2	67.2824
pKT-Ic + pUTC-A.CTD_C1	79.4637
pKT-Ic + pUTC-A.CTD_C2	80.3893
Sample	Miller Units
pKT-A.CTD + pUTC-Ic_A1	2641.28
pKT-A.CTD + pUTC-Ic_A2	2751.44
pKT-A.CTD + pUTC-Ic_B1	2270.88
pKT-A.CTD + pUTC-Ic_B2	2253.05
pKT-A.CTD + pUTC-Ic_C1	2186.11
pKT-A.CTD + pUTC-Ic_C2	2275
Sample	Miller Units
pKT + pUTC-Ic_A1	135.583
pKT + pUTC-Ic_A2	122.313
pKT + pUTC-Ic_B1	128.503
pKT + pUTC-Ic_B2	126.566
pKT + pUTC-Ic_C1	103.908
pKT + pUTC-Ic_C2	103.162
Sample	Miller Units
pKT-K + pUT-A.NTD_A1	79.5136
pKT-K + pUT-A.NTD_A2	78.5537
pKT-K + pUT-A.NTD_B1	80.7376
pKT-K + pUT-A.NTD_B2	81.9774
pKT-K + pUT-A.NTD_C1	75.6569
pKT-K + pUT-A.NTD_C2	75.6569
Sample	Miller Units
pKT-K + pUTC-A.CTD_A1	74.8997
pKT-K + pUTC-A.CTD_A2	76.5123
pKT-K + pUTC-A.CTD_B1	72.1154
pKT-K + pUTC-A.CTD_B2	79.7276
pKT-K + pUTC-A.CTD_C1	71.8006
pKT-K + pUTC-A.CTD_C2	74.0327
Sample	Miller Units
pKNT-A.NTD + pUTC-K_A1	73.7641
pKNT-A.NTD + pUTC-K_A2	75.436
pKNT-A.NTD + pUTC-K_B1	72.8493
pKNT-A.NTD + pUTC-K_B2	76.2858
pKNT-A.NTD + pUTC-K_C1	70.5531
pKNT-A.NTD + pUTC-K_C2	76.6454
Sample	Miller Units
pKT-A.CTD + pUTC-K_A1	73.7473
pKT-A.CTD + pUTC-K_A2	73.4106
pKT-A.CTD + pUTC-K_B1	72.7122
pKT-A.CTD + pUTC-K_B2	75.0577
pKT-A.CTD + pUTC-K_C1	81.8201
pKT-A.CTD + pUTC-K_C2	82.348
Sample	Miller Units
pKT-L + pUT-A.NTD_A1	75.4986
pKT-L + pUT-A.NTD_A2	77.0814
pKT-L + pUT-A.NTD_B1	76.1998
pKT-L + pUT-A.NTD_B2	74.7281
pKT-L + pUT-A.NTD_C1	75.264
pKT-L + pUT-A.NTD_C2	75.7102
Sample	Miller Units
pKT-L + pUTC-A.CTD_A1	68.5803
pKT-L + pUTC-A.CTD_A2	76.004
pKT-L + pUTC-A.CTD_B1	75.0648
pKT-L + pUTC-A.CTD_B2	74.3448
pKT-L + pUTC-A.CTD_C1	72.583
pKT-L + pUTC-A.CTD_C2	69.9013
Sample	Miller Units
pKNT-A.NTD + pUTC-L_A1	76.0234
pKNT-A.NTD + pUTC-L_A2	80.0845
pKNT-A.NTD + pUTC-L_B1	88.2887
pKNT-A.NTD + pUTC-L_B2	85.6037
pKNT-A.NTD + pUTC-L_C1	77.28
pKNT-A.NTD + pUTC-L_C2	75.0865
Sample	Miller Units
pKT-A.CTD + pUTC-L_A1	68.3375
pKT-A.CTD + pUTC-L_A2	70.2601
pKT-A.CTD + pUTC-L_B1	72.6489
pKT-A.CTD + pUTC-L_B2	72.2839
pKT-A.CTD + pUTC-L_C1	74.5495
pKT-A.CTD + pUTC-L_C2	72.583
Sample	Miller Units
pKNT-M1 + pUT-A.NTD_A1	74.945
pKNT-M1 + pUT-A.NTD_A2	73.799
pKNT-M1 + pUT-A.NTD_B1	76.1704
pKNT-M1 + pUT-A.NTD_B2	78.1413
pKNT-M1 + pUT-A.NTD_C1	75.7393
pKNT-M1 + pUT-A.NTD_C2	75.9588
Sample	Miller Units
pKNT-M1 + pUTC-A.CTD_A1	80.1303
pKNT-M1 + pUTC-A.CTD_A2	77.7088
pKNT-M1 + pUTC-A.CTD_B1	76.8554
pKNT-M1 + pUTC-A.CTD_B2	76.494
pKNT-M1 + pUTC-A.CTD_C1	77.5142
pKNT-M1 + pUTC-A.CTD_C2	75.9595
